# Supplementary material for: Transcriptomic analyses reveal comprehensive responses of insect hemocytes to mycopathogen Beauveria bassiana, and fungal virulence-related cell wall protein assists pathogen to evade host cellular defense
Source: Virulence. 2020 Oct 5;11(1):1352–65. doi: 10.1080/21505594.2020.1827886 (PMC7549920; doi:10.1080/21505594.2020.1827886)
Supplement: Supplemental Material [file KVIR_A_1827886_SM8204.zip]

Archive with 11 entries (11 files):
- Figure S1-2.pdf
- Table S1.pdf
- Table S10.pdf
- Table S2.pdf
- Table S3.pdf
- Table S4.pdf
- Table S5.pdf
- Table S6.pdf
- Table S7.pdf
- Table S8.pdf
- Table S9.pdf
